# Supplementary material for: Stability of Radiomic Features across Different Region of Interest Sizes—A CT and MR Phantom Study
Source: Tomography. 2021 Jun 8;7(2):238–52. doi: 10.3390/tomography7020022 (PMC8293351; doi:10.3390/tomography7020022)
Supplement: Supplementary file 1 [file tomography-07-00022-s001.zip]

Archive with 8 entries (8 files):
- figure_S1.pdf
- figure_S2.pdf
- figure_S3.pdf
- figure_S4.pdf
- figure_S5.pdf
- table_S1.pdf
- table_S2.pdf
- table_S3.pdf
